# Supplementary material for: Normal male fertility in a mouse model of KPNA2 deficiency
Source: PLoS One. 2024 Oct 18;19(10):e0304189. doi: 10.1371/journal.pone.0304189 (PMC11488728; doi:10.1371/journal.pone.0304189)
Supplement: S1 File — Body weight, litter size, epididymal sperm count and morphology of sperms of KPNA2 KO mice are provided as original data. (XLSX) [file pone.0304189.s001.xlsx]

## Sheet: litter size
		litter #1	litter #2	litter #3	litter #4	litter #5	litter #6	mean litter size
HET male + WT female		7						7
		7	7					7
n = 13		1						1
		17						17
		6	7	5				6
		7						7
		9						9
		9						9
		10	13	7				10
		11						11
		5	5					5
		1						1
		3						3
KO male + WT female		5						5
		10						10
n = 8		9						9
		10						10
		10						10
		7						7
		7						7
		6						6
WT male + WT female		14						14
		2						2
n = 13		8	11	8	8	9		8.8
		5	6	6	8	4		5.8
		4	13	12	6	9		8.8
		7	7	8	4	8	7	6.83333
		8	11					9.5
		4	4	6	5	8		5.4
		7	9	3	2	7		5.6
		9	10					9.5
		10						10
		7						7
		8						8

## Sheet: body weight
KO	male 3w	male 4w	male 5w	male 8w	male 10w	male 14-16w
	9.7	14.8	17.1	22.9	25.1	27
	6.4	9.5	13	22.6	24.7	22.2
	7	11.2	15.9	21.1	22.9	26.3
	7.3	11	15.3	22.5	23.4	26.7
	6	8.6	13.3	23.9	25.4	24
	4.1	6.6	10.6	19.4	20.4	22.3
	8	12	18.1	24.4	26.9	26.6
	8.6	13.9	17.7	22.6	22.6	21.7
	8.5	12.5	13.1	20.2	23.6	26.7
	5.8	9.5	8.9	17.9	20.3	26.3
			8.1	15	16.6
HET	10.8	16.9	20.1	24.7	26.7	29.1
	6.2	10.9	14.2	14	17.5	27.7
	9.6	14.7	18.7	23.5	25.5	27.7
	9.6	13.9	17.7	24.6	26.7	28.8
	6.4	8.6	13.4	23.9	24.7	20.9
	7.3	8.7	13.2	24.8	26.4	26.7
	5.7	7.4	11.2	22.8	25.2	27
	5.9	9	11.9	23	25.8	27.9
	10.8	14.7	18	23.6	25.8	27.6
	10.7	15.8	19.5	23.6	25.8	26.8
	7.9	12.8	18	24.5	28.3	26.8
	8.7	12.7	17.7	25.7	16.7	28.2
	7.8	13.2	18.8	24.3	26.4	30.9
	9.5	16.2	21.5	27	27.3	28.7
	4.9	9	14.2	21.6	29.2	30.4
	9.9	12.3	17.5	24.5	23.7	25.9
	9.1	14.8	19.3	24.6	27.5	30.4
	7.8	12.8	17.8	23.4	27.7	30.1
					25.2	27.5
WT	10.8	16.9	20.9	27.4	30.6	33.8
	9.6	14.3	19	24.2	26.5	28.8
	9.8	14.5	19.1	25.3	27.5	29.9
	8.2	12.4	15.6	20.2	22.4	23.5
	8.7	14.7	17.9	23	24.1	26.6
	8.1	13.3	17.9	23.8	25.6	26.9
	9.6	15	18	24	25.6	31.9
	8.7	13.8	19.2	26.9	29.3	28.3
	8.9	14.8	19.4	23.7	25.7	29
	10	15.9	20.3	20.2	27.8	29
	5.2	8.3		25.8
	5.6	8.8

## Sheet: sperm count
ID	genotype	total sperm count
1	+/+	11.93
2	+/+	12.6
3	+/+	3.83
4	+/+	13.05
5	+/+	14.97
6	+/+	12.83
7	+/+	10.58
8	+/+	13.14
1	+/-	18.63
2	+/-	12.06
3	+/-	16.61
4	+/-	12.51
5	+/-	8.15
6	+/-	3.83
7	+/-	5.18
8	+/-	6.08
9	+/-	9.29
10	+/-	9.5
1	-/-	6.2
2	-/-	5.85
3	-/-	3.65
4	-/-	4.1
5	-/-	2.79
6	-/-	6.3
7	-/-	4.34

## Sheet: sperm morphology
number	normal	head	midpiece	tail	multiple
1	71	81	16	20	13	201
KO	0.353234	0.402985	0.079602	0.0995025	0.0646766	1
2	75	100	5	12	8	200
KO	0.375	0.5	0.025	0.06	0.04	1
3	84	82	8	17	9	200
KO	0.42	0.41	0.04	0.085	0.045	1
4	78	78	19	16	10	201
KO	0.38806	0.38806	0.0945274	0.079602	0.0497512	1
1	110	42	15	28	5	200
WT	0.55	0.21	0.075	0.14	0.025	1
2	95	29	26	41	10	201
WT	0.472637	0.144279	0.129353	0.20398	0.0497512	1
3	115	38	13	25	9	200
WT	0.575	0.19	0.065	0.125	0.045	1
4	124	46	14	13	4	201
WT	0.616915	0.228856	0.0696517	0.0646766	0.0199005	1
